# Supplementary material for: Connection between hypoallergenic food and dyslipidemia in dogs: A nutritional myth?
Source: PLoS One. 2025 Aug 25;20(8):e0330556. doi: 10.1371/journal.pone.0330556 (PMC12377564; doi:10.1371/journal.pone.0330556)
Supplement: S1 File — (XLSX) [file pone.0330556.s001.xlsx]

## Sheet: Dry Maintenance Superpremium
Name	ME (kcal/kg)	Moisture (%)	Fat original matter (g/kg)	Fat (g/1000 kcal)	%kcal from fat
Dry maintenance Brand 1 - 1	3946	10	150	38.0132	35.7324
Dry maintenance Brand 1 - 2	3946	10	150	38.0132	35.7324
Dry maintenance Brand 1 - 3	3983	10	150	37.6601	35.4005
Dry maintenance Brand 1 - 4	3983	10	150	37.6601	35.4005
Dry maintenance Brand 1 - 5	4030	10	160	39.7022	37.3201
Dry maintenance Brand 1 - 6	4030	10	160	39.7022	37.3201
Dry maintenance Brand 1 - 7	3999	10	120	30.0075	28.2071
Dry maintenance Brand 1 - 8	3999	10	120	30.0075	28.2071
Dry maintenance Brand 1 - 9	4140	10	150	36.2319	34.058
Dry maintenance Brand 1 - 10	4140	10	150	36.2319	34.058
Dry maintenance Brand 1 - 11	3827	10	110	28.7431	27.0186
Dry maintenance Brand 1 - 12	3995	10	160	40.0501	37.6471
Dry maintenance Brand 1 - 13	3980	10	140	35.1759	33.0653
Dry maintenance Brand 1 - 14	3996	10	150	37.5375	35.2853
Dry maintenance Brand 1 - 15	3872	10	140	36.157	33.9876
Dry maintenance Brand 1 - 16	3870	10	130	33.5917	31.5762
Dry maintenance Brand 1 - 17	4100	10	180	43.9024	41.2683
Dry maintenance Brand 1 - 18	4140	10	180	43.4783	40.8696
Dry maintenance Brand 1 - 19	4012	10	160	39.8804	37.4875
Dry maintenance Brand 1 - 20	4003	10	160	39.97	37.5718
Dry maintenance Brand 1 - 21	4132	10	180	43.5624	40.9487
Dry maintenance Brand 1 - 22	4074	10	160	39.2734	36.917
Dry maintenance Brand 1 - 23	4132	10	180	43.5624	40.9487
Dry maintenance Brand 1 - 24	3601	10	115	31.9356	30.0194
Dry maintenance Brand 1 - 25	3899	10	140	35.9066	33.7522
Dry maintenance Brand 1 - 26	4017	10	160	39.8307	37.4409
Dry maintenance Brand 1 - 27	3814	10	120	31.463	29.5752
Dry maintenance Brand 1 - 28	4015	10	160	39.8506	37.4595
Dry maintenance Brand 1 - 29	4015	10	160	39.8506	37.4595
Dry maintenance Brand 1 - 30	4015	10	160	39.8506	37.4595
Dry maintenance Brand 1 - 31	4015	10	160	39.8506	37.4595
Dry maintenance Brand 1 - 32	4015	10	160	39.8506	37.4595
Dry maintenance Brad 2 - 1	3900	11	140	35.8974	33.7436
Dry maintenance Brad 2 - 2	4052	10	150	37.0188	34.7976
Dry maintenance Brad 2 - 3	4252	10	200	47.0367	44.2145
Dry maintenance Brad 2 - 4	3884	11.5	140	36.0453	33.8826
Dry maintenance Brad 2 - 5	3800	11	160	42.1053	39.5789
Dry maintenance Brad 2 - 6	3390	11	100	29.4985	27.7286
Dry maintenance Brad 2 - 7	3790	11	180	47.4934	44.6438
Dry maintenance Brad 2 - 8	3937	11.5	140	35.5601	33.4265
Dry maintenance Brad 2 - 9	3510	11	120	34.188	32.1368
Dry maintenance Brad 2 - 10	3958	11.5	150	37.8979	35.6241
Dry maintenance Brad 2 - 11	3790	11	160	42.2164	39.6834
Dry maintenance Brad 2 - 12	3660	11	140	38.2514	35.9563
Dry maintenance Brad 2 - 13	3812	11.5	130	34.1028	32.0567
Dry maintenance Brad 2 - 14	3997	11.5	160	40.03	37.6282
Dry maintenance Brad 2 - 15	3800	11	170	44.7368	42.0526
Dry maintenance Brad 2 - 16	3634	11	120	33.0215	31.0402
Dry maintenance Brad 2 - 17	3935	11	160	40.6607	38.2211
Dry maintenance Brad 2 - 18	3540	11	120	33.8983	31.8644
Dry maintenance Brad 2 - 19	3864	11	150	38.8199	36.4907
Dry maintenance Brand 3 - 1	3800	9	170	44.7368	42.0526
Dry maintenance Brand 3 - 2	3830	9	150	39.1645	36.8146
Dry maintenance Brand 3 - 3	3700	9	150	40.5405	38.1081
Dry maintenance Brand 3 - 4	3570	10	130	36.4146	34.2297
Dry maintenance Brand 3 - 5	3950	9	170	43.038	40.4557
Dry maintenance Brand 3 - 6	3560	10	120	33.7079	31.6854
Dry maintenance Brand 3 - 7	3800	9	170	44.7368	42.0526
Dry maintenance Brand 4 - 1	3980	12	150	37.6884	35.4271
Dry maintenance Brand 4 - 2	4150	12	200	48.1928	45.3012
Dry maintenance Brand 4 - 3	3800	12	120	31.5789	29.6842
Dry maintenance Brand 4 - 4	4050	12	170	41.9753	39.4568
Dry maintenance Brand 4 - 5	3740	12	130	34.7594	32.6738
Dry maintenance Brand 5 - 1	4050	9	160	39.5062	37.1358
Dry maintenance Brand 5 - 2	4050	9	160	39.5062	37.1358
Dry maintenance Brand 5 - 3	4150	9	170	40.9639	38.506
Dry maintenance Brand 5 - 4	4150	9	170	40.9639	38.506
Dry maintenance Brand 5 - 5	4150	9	170	40.9639	38.506
Dry maintenance Brand 5 - 6	4250	9	180	42.3529	39.8118
Dry maintenance Brand 5 - 7	4250	9	180	42.3529	39.8118
Dry maintenance Brand 5 - 8	4250	9	180	42.3529	39.8118
Dry maintenance Brand 5 - 9	4050	9	150	37.037	34.8148
Dry maintenance Brand 5 - 10	3850	9	130	33.7662	31.7403
Dry maintenance Brand 5 - 11	3950	9	130	32.9114	30.9367
Dry maintenance Brand 5 - 12	4400	9	170	38.6364	36.3182
Dry maintenance Brand 5 - 13	4500	9	180	40	37.6
Dry maintenance Brand 6 - 1	3600	10	100	27.7778	26.1111
Dry maintenance Brand 6 - 2	3600	10	100	27.7778	26.1111
Mean				38.1844	35.8934
SD				4.50532	3.36847
Min				27.7778	26.1111
Max				48.1928	45.3012

## Sheet: Dry Hypoallergenic
Name	ME (kcal/kg)	Moisture (%)	Fat original matter (g/kg)	Fat (g/1000 kcal)	%kcal from fat
Dry Hypoallergenic Brand 1 - 1	4060	10	160	39.4089	37.0443
Dry Hypoallergenic Brand 1 - 2	3891	10	130	33.4104	31.4058
Dry Hypoallergenic Brand 2 - 1	3924	11.5	145	36.9521	34.735
Dry Hypoallergenic Brand 2 - 2	4071	11.5	170	41.7588	39.2533
Dry Hypoallergenic Brand 2 - 3	3882	11.5	140	36.0639	33.9001
Dry Hypoallergenic Brand 3	4072	10	170	41.7485	39.2436
Dry Hypoallergenic Brand 4	3610	9	130	36.0111	33.8504
Dry Hypoallergenic Brand 5	3750	12	110	29.3333	27.5733
Dry Hypoallergenic Brand 6 - 1 (Small size)	3760	9	130	34.5745	32.5
Dry Hypoallergenic Brand 6 - 2 (Medium and Large size)	3760	9	130	34.5745	32.5
Dry Hypoallergenic Brand 6 - 3	3780	9	100	26.455	24.8677
Dry Hypoallergenic Brand 6 - 4 (Small size)	3840	9	150	39.0625	36.7188
Dry Hypoallergenic Brand 6 - 5 (Medium and Large size)	3840	9	150	39.0625	36.7188
Dry Hypoallergenic Brand 7 - 1 (Medium and Large size)	3556	10	100	28.1215	26.4342
Dry Hypoallergenic Brand 7 - 2 (Small size)	3556	10	100	28.1215	26.4342
Mean				34.9773	32.8786
SD				5.0162	4.71522
Min				26.455	24.8677
Max				41.7588	39.2533
Dry Hypoallergenic Moderate Calorie	3726		140	37.5738	33.8164
				0
				0
				0
				0
				0
				0
				0
				0
				0
				0
				0
				0
				0
				0
				0
				0
				0
				0
				0
				0
				0
				0
				0
				0
				0
				0
				0
				0
				0
				0
				0
				0
				0
				0
				0
				0
				0
				0
				0
				0
				0
				0
				0
				0
				0
				0
				0

## Sheet: Dry Superpremium Light
Name	ME (kcal/kg)	Moisture (%)	Fat original matter (g/kg)	Fat (g/1000 kcal)	%kcal from fat
Dry SP Light Brand 1 - 1	3511	10	80	22.7855	21.4184
Dry SP Light Brand 1 - 2	3555	10	80	25.0039	21.1533
Dry SP Light Brand 2 - 1 (Medium and Large size)	3020	11.5	90	33.6738	28.0132
Dry SP Light Brand 2 - 1 (Small size)	3249	11.5	90	31.3004	26.0388
Dry SP Light Brand 3 - 1 (Medium and Large size)	3620	9	120	36.4277	31.1602
Dry SP Light Brand 3 - 2 (Small size)	3620	9	120	36.4277	31.1602
Dry SP Light Brand 4 - 1 (Small size)	3200	12	90	31.9602	26.4375
Dry SP Light Brand 4 - 2 (Medium and Large size)	3150	12	80	28.86	23.873
Dry SP Light Brand 5 - 1 (Medium and Large size)	3600	9	100	30.525	26.1111
Dry SP Light Brand 5 - 2 (Small size)	3700	9	100	29.7	25.4054
Dry SP Light Brand 6 - 1 (Small size)	3477	11	80	25.8521	21.6278
Dry SP Light Brand 6 - 2 (Medium and Large size)	3477	11	80	25.8521	21.6278
Dry SP Light Brand 7 - 1	3230	9	80	27.2174	23.2817
Dry SP Light Brand 7 - 2	3230	9	80	27.2174	23.2817
Dry SP Light Brand 7 - 3	3230	9	80	27.2174	23.2817
Dry SP Light Brand 8 - 1	2912	10.2	90	34.4171	29.0522
Dry SP Light Brand 8 - 2	2912	10.2	90	34.4171	29.0522
Dry SP Light Brand 8 - 3	2912	10.2	90	34.4171	29.0522
Mean				30.1818	25.6127
SD				4.17213	3.36522
Min				22.7855	21.1533
Max				36.4277	31.1602

## Sheet: Dry Renal
Name	ME (kcal/kg)	Moisture (%)	Fat original matter (g/kg)	Fat (g/1000 kcal)	%kcal from fat
Renal Brand 1	4292	10	180	41.9385	39.4222
Renal Brand 2 - 1 (Small size)	3990	9	170	42.6065	40.0501
Renal Brand 2 - 2 (Other sizes)	3990	9	170	42.6065	40.0501
Renal Brand 3	3886	10	180	46.3201	43.5409
Renal Brand 4 - 1	3537	11.5	160	45.2361	42.5219
Renal Brand 4 - 2	3875	11.5	140	36.129	33.9613
Renal Brand 4 - 3	3992	11.5	160	40.0802	37.6754
Renal Brand 5 (ME calculated)	4000	10	170	42.5	39.95
Renal Brand 6	4050	10	180	44.4444	41.7778
Mean				42.429	39.8833
SD				3.01243	2.83168
Min				36.129	33.9613
Max				46.3201	43.5409

## Sheet: Dry Cardiac
Name	ME (kcal/kg)	Moisture (%)	Fat original matter (g/kg)	Fat (g/1000 kcal)	%kcal from fat
Cardiac Support Brand 1	4354	10	180	41.3413	38.8608
Cardiac Support Brand 2	4182	11.5	180	43.0416	40.4591
Cardiac Support Brand 3	4151	10	180	43.363	40.7613
Cardiac Support Brand 4	3920	9	180	45.9184	43.1633
Mean				43.4161	40.8111
SD				1.88938	1.53807
Min				41.3413	38.8608
Max				45.9184	43.1633

## Sheet: Dry Urinary
Name	ME (kcal/kg)	Moisture (%)	Fat original matter (g/kg)	Fat (g/1000 kcal)	%kcal from fat
Urinary Brand 1	4024	10	160	39.7614	37.3757
Urinary Brand 2	3542	12	90	25.4094	23.8848
Urinary Brand 3 - 1 (Small size)	3836	11	150	39.1032	36.757
Urinary Brand 3 - 2 (Other sizes)	3850	11	150	38.961	36.6234
Urinary Brand 4 - 1	3820	10	130	34.0314	31.9895
Urinary Brand 4 - 2	3986	10	165	41.3949	38.9112
Urinary Brand 5 - 1	4030	9	190	47.1464	44.3176
Urinary Brand 5 - 2	4080	9	190	46.5686	43.7745
Mean				39.0471	36.7042
SD				6.96265	6.54489
Min				25.4094	23.8848
Max				47.1464	44.3176

## Sheet: Dry Gastrointestinal
Name	ME (kcal/kg)	Moisture (%)	Fat original matter (g/kg)	Fat (g/1000 kcal)	%kcal from fat
GI Brand 1	4291	10	160	37.2873	35.0501
GI Brand 2 - 1	4122	10	180	43.6681	41.048
GI Brand 2 - 2	3200	11.5	140	43.75	41.125
GI Brand 3	3837	10	140	36.4868	34.2976
GI Brand 4	3800	9	155	40.7895	38.3421
GI Brand 5 - 1 (Small size)	3656	10	120	32.8228	30.8534
GI Brand 5 - 2 (Other sizes)	3656	10	120	32.8228	30.8534
GI Brand 5 - 3	3327	10	90	27.0514	25.4283
GI Brand 6	3590	9	105	29.2479	27.493
Mean				35.9918	33.8323
SD				6.01616	5.65519
Min				27.0514	25.4283
Max				43.75	41.125
GI Moderate Fat Brand 1	3300	9	70	21.2121	19.9394
GI Moderate Fat Brand 2 - 1 (Medium and Large size)	3434	11.5	50	14.5603	13.6867
GI Moderate Fat Brand 2 - 2 (Small size)	3220	11.5	50	15.528	14.5963
Mean				17.1001	16.0741
SD				3.59382	3.37819
Min				14.5603	13.6867
Max				21.2121	19.9394

## Sheet: Dry Diabetes
Name	ME (kcal/kg)	Moisture (%)	Fat original matter (g/kg)	Fat (g/1000 kcal)	%kcal from fat
Diabetes Brand 1	3945	10	140	35.488	33.3587
Diabetes Brand 2	3443	11.5	100	29.0444	27.3018
Diabetes Brand 3	3100	11	135	43.5484	40.9355
Diabetes Brand 4	3100	10	75	24.1935	22.7419
Diabetes Brand 5 - 1 (Other sizes)	2950	10	70	23.7288	22.3051
Diabetes Brand 5 - 2 (Small size)	2950	10	70	23.7288	22.3051
Diabetes Brand 6	3077	9	62	20.1495	18.9405
Mean				28.5545	26.8412
SD				6.40494	7.7644
Min				20.1495	18.9405
Max				43.5484	40.9355
